# Supplementary material for: Development of a Hybrid Course on Wheelchair Service Provision for clinicians in international contexts
Source: PLoS One. 2018 Jun 15;13(6):e0199251. doi: 10.1371/journal.pone.0199251 (PMC6003808; doi:10.1371/journal.pone.0199251)
Supplement: S1 File — (XLSX) [file pone.0199251.s001.xlsx]

## Sheet: Dataset
id1	id	arm	Demographics																										Test scores					Scores domain_pre							Scores domain_post
			age	gender	years_experience_ wheelchair services	previous_wheelchair trainings	highest educ	last year of formal educational training	last year of formal educational training	employment status	employment status	setting currently work	Set_hosp	Set_aca	Set_Out	Set_InP	motivation	Mot_prof	Mot_per	Mot_aca	hours direct services wheeled mobility	hours direct services wheeled mobility	age group served	Serv_child	Serv_adoles	Serv_adult	Serv_older	member of any professional organizations	pre	post	dif	pass pre	pass post	Domain_Assess_pre	Domain_Prescrip_pre	Fitting	Produc	Training	Process	Follow	Assess	Prescrip	Fitting	Produc	Training	Process	Follow
1	PITH_0001	1	27	1	0	1	2	Still attending	0	40 hours/week	1	Academic	0	1	0	0	professional growth, personal growth	1	1	0	less than 3	0	adults, older adults	0	0	1	1	1	56	64	8	1	1	15	7	5	5	10	10	4	18	11	2	5	14	10	4
2	PITH_0002	1	32	1	2	0	2	4-6 years	2	40 hours/week	1	academic, outpatient	0	1	1	0	professional growth, personal growth	1	1	0	10-20 hours	1	early childhood, adolescents, adults	1	1	1	0	0	51	58	7	0	1	17	8	4	2	8	8	4	15	11	6	3	11	9	3
3	PITH_0003	1	24	0	0	0	1	Still attending	0	40 hours/week	1	Academic	0	1	0	0	professional growth	1	0	0	less than 3	0	adults, older adults	0	0	1	1	1	54	59	5	1	1	15	7	5	3	12	9	3	16	10	3	4	13	9	4
4	PITH_0004	1	28	1	0	0	1	Still attending	0	20-39 hours	0	Academic	0	1	0	0	professional growth	1	0	0	less than 3	0	adolescents, adults, older adults	0	1	1	1	1	53	70	17	1	1	14	7	6	3	12	8	3	18	12	8	4	14	10	4
5	PITH_0005	1	23	1	0	0	1	Still attending	0	20 hours/week	0	in-home	0	0	0	1	professional growth, personal growth	1	1	0	3-10 hours	1	adults	0	0	1	0	1	53	71	18	1	1	13	9	3	2	13	9	4	18	11	9	5	14	10	4
6	PITH_0006	1	24	1	0	0	2	less than 1 year	1	40 hours/week	1	Academic	0	1	0	0	professional growth, personal growth	1	1	0	less than 3	0	adults, older adults	0	0	1	1	0	53	63	10	1	1	18	7	4	4	8	8	4	18	11	5	4	14	9	2
																																	Total	92	45	27	19	63	52	22	103	66	33	25	80	57	21
																																	Mean	80.7018	62.5	45	63.3333	70	86.6667	91.6667	90.3509	91.6667	55	83.3333	88.8889	95	87.5
																																	Max mean_score	114	72	60	30	90	60	24	114	72	60	30	90	60	24
																																	Max _individual score	19	12	10	5	15	10	4

## Sheet: Codes
CODES
Arm
Hybrid Course	1
Gender
Male	0
Female	1
years_experience_ wheelchair services
less than 3	0
from 4-7	1
more 8	2
previous wheelcahir training
No	0
Yes	1
Highest education
high school, some college, associate degree "< than college"	0
bachelors	1
masters, PhD	2
Last year of formal education
still attending	0
less than 4 years	1
more than 4 years	2
Employment Satus
Half time	0	20 hours per week
Full time	1	40 hours per week
Member of an organization
No	0
Yes	1
Hours direct Wcservices
less 3 hrs	0
3-20 hrs.	1
More than 20 hrs.	2
Setting
Hospital	Set_hosp	No	0
Academic	Set_aca	Yes	1
Outpatient	Set_Out
In-patient	Set_InP
Motivation
professional growth	Mot_prof	No	0
personal growth	Mot_per	Yes	1
required by academic program	Mot_aca
Age group served
early childhood	Serv_child	No	0
adolescents	Serv_adoles	Yes	1
adults	Serv_adult
older adults	Serv_older
